# Supplementary material for: Is There a Spatial Relationship between Urban Landscape Pattern and Habitat Quality? Implication for Landscape Planning of the Yellow River Basin
Source: Int J Environ Res Public Health. 2022 Sep 22;19(19):11974. doi: 10.3390/ijerph191911974 (PMC9565473; doi:10.3390/ijerph191911974)
Supplement: Supplementary file 1 [file ijerph-19-11974-s001.zip]

Archive with 1 entries (1 files):
- ijerph-1894266-Supplementary.pdf
